# Supplementary material for: The Interactomes of Influenza Virus NS1 and NS2 Proteins Identify New Host Factors and Provide Insights for ADAR1 Playing a Supportive Role in Virus Replication
Source: PLoS Pathog. 2013 Jul 4;9(7):e1003440. doi: 10.1371/journal.ppat.1003440 (PMC3701712; doi:10.1371/journal.ppat.1003440)
Supplement: Table S1 — Origin of NS1 and NS2 proteins used in this study. Sequences are available through ViralORFeome database, using indicated clone identification number. (XLS) [file ppat.1003440.s001.xls]

## Sheet: Feuille1
name	protein	strain	ViralORFeome clone id
NS1-PR8	NS1	A/Puerto Rico/8/34 (H1N1)	279
NS1-WSN	NS1	A/WSN/1933 TS61 (H1N1)	343
NS1-H5N1	NS1	A/chicken/Scotland/1959 (H5N1)	331
NS1-Turkey	NS1	A/chicken/Kurgan/3/2005 (H5N1)	411
NS1-Vietnam	NS1	A/Vietnam/1194/2004 (H5N1)	393
398 H7N7	NS1	A/chicken/Belgium/03 (H7N7)	398
399 H7N7 equine	NS1	A/equine/Prague/1/1956 (H7N7)	399
402 H9N2 chicken	NS1	A/chicken/Guangdong/6/97 (H9N2)	402
400 H15N8	NS1	A/duck/Australia/348/83 (H15N8)	400
NS2 PR8	NS2	A/Puerto Rico/8/34 (H1N1)	280
NS2 WSN	NS2	A/WSN/1933 TS61 (H1N1)	344
NS2 H5N1	NS2	A/chicken/Scotland/1959 (H5N1)	332
NS2 Turkey	NS2	A/chicken/Kurgan/3/2005 (H5N1)	412
NS2 Vietnam	NS2	A/Vietnam/1194/2004 (H5N1)	404
409 H7N7 belgium	NS2	A/chicken/Belgium/03 (H7N7)	409
403 H7N7 equine	NS2	A/equine/Prague/1/1956 (H7N7)	403
408 H9N2 chicken	NS2	A/chicken/Guangdong/6/97 (H9N2)	408
490 H15N8	NS2	A/duck/Australia/348/83 (H15N8)	490
