# Supplementary material for: The Interactomes of Influenza Virus NS1 and NS2 Proteins Identify New Host Factors and Provide Insights for ADAR1 Playing a Supportive Role in Virus Replication
Source: PLoS Pathog. 2013 Jul 4;9(7):e1003440. doi: 10.1371/journal.ppat.1003440 (PMC3701712; doi:10.1371/journal.ppat.1003440)
Supplement: Table S2 — NS1 and NS2 interactors expressed in lung and trachea. (XLS) [file ppat.1003440.s002.xls]

## Sheet: Feuille1
host gene	expressed in lung	expressed in trachea
ADAR1	x	x
AIMP2	x
AP2B1	x	x
ARNT	x	x
ATP6V1G1	x
BCL2L1	x
BCLAF1	x	x
BHLHB9		x
BSPRY	x
CARD9	x
CARS	x	x
CCHCR1	x	x
CENPC1	x
CEP110	x	x
CHCHD5	x
COG6	x	x
COG8	x	x
CPSF3L	x	x
CPSF4	x	x
CRK	x	x
CYTH4	x	x
DCTN2	x	x
DDX56	x	x
DLG4	x	x
DUS2L	x
DYNLL1	x
EEF1A1	x	x
ENO1	x	x
ERBB2IP	x	x
GIPC1	x	x
GMEB1	x
GPS2	x
GSN	x	x
HIVEP1	x
IGHG1	x	x
ILF3	x	x
KAZRIN	x
KCTD6	x
LAMB1	x	x
LAMC3	x
LRRCC1	x
MAP3K3	x	x
MAPK9	x	x
MBIP	x	x
N-PAC	x
NIN	x	x
NKRF	x
NUP214	x	x
PIAS3	x	x
PIK3R1	x	x
PIK3R2	x
POLR3F	x	x
POM121	x	x
POMP	x	x
PREPL	x	x
PRKRA	x
RPL13A	x	x
RPL23A	x	x
RPSA	x	x
SCRIB	x
SDHB	x
SKP1	x
SNAPC3	x	x
SNAPC4	x
SNX4	x	x
SON	x	x
STAU1	x	x
STAU2	x	x
STRBP	x
TARBP2	x
TNNI3	x
TXNDC9	x	x
VAC14	x	x
ZBTB17	x	x
ZMYM2	x	x
ZWINT	x
ZYX	x	x
