# Supplementary material for: The Interactomes of Influenza Virus NS1 and NS2 Proteins Identify New Host Factors and Provide Insights for ADAR1 Playing a Supportive Role in Virus Replication
Source: PLoS Pathog. 2013 Jul 4;9(7):e1003440. doi: 10.1371/journal.ppat.1003440 (PMC3701712; doi:10.1371/journal.ppat.1003440)
Supplement: Table S3 — Complete list of NS1 and NS2 interactors. Y2H: interactors identified in this study by yeast two-hybrid screening and arrays. Literature: interactors mined by text mining. (XLS) [file ppat.1003440.s003.xls]

## Sheet: Feuille1
host protein	influenza protein	Y2H	literature
PIK3R2	NS1	x	x
N-PAC	NS1	x
MTAP	NS1		x
NKRF	NS1	x
NCL	NS1		x
MEPCE	NS1		x
MAPK9	NS1	x	x
MAP3K3	NS1	x
MCCC2	NS1		x
MCCC1	NS1		x
PDLIM2	NS1		x
PCCB	NS1		x
PIK3R1	NS1	x	x
PIAS3	NS1	x
PC	NS1		x
NXT1	NS1		x
NXF1	NS1		x
PABPN1	NS1		x
PABPC1	NS1		x
MAGI3	NS1		x
KIAA1143	NS1		x
KHDRBS3	NS1		x
KPNA2	NS1		x
KPNA1	NS1		x
KCTD6	NS1	x
ILF3	NS1	x	x
IL6R	NS1		x
KAZN	NS1	x
ISG15	NS1		x
LYPLA1	NS1		x
LRRCC1	NS1	x
MAGI2	NS1		x
LZTS2	NS1		x
LNX2	NS1		x
KPNA4	NS1		x
KPNA3	NS1		x
KPNA6	NS1		x
KPNA5	NS1		x
ZYX	NS1	x
TAX1BP3	NS1	x
TARBP2	NS1	x	x
TRIM25	NS1		x
TNNI3	NS1	x
SUMO1	NS1		x
STAU2	NS1	x
STAU1	NS1	x	x
STX5	NS1		x
STRBP	NS1	x
ZMAT4	NS1		x
ZMAT3	NS1		x
ZNF346	NS1		x
ZMYM2	NS1	x
ZBTB17	NS1	x
TUBB	NS1		x
TRIM27	NS1		x
YBX1	NS1		x
UBE2I	NS1		x
SSX2IP	NS1		x
RPL13A	NS1	x
RALY	NS1		x
RPL24	NS1		x
RPL23A	NS1	x
RAE1	NS1		x
POM121	NS1	x
POLR3F	NS1	x
PTBP1	NS1		x
PRKRA	NS1	x	x
SP100	NS1		x
SON	NS1	x
SRP54	NS1		x
SRP14	NS1		x
SNAPC4	NS1	x
SDHB	NS1	x
SCRIB	NS1	x	x
SNAPC3	NS1	x
SEPT1	NS1		x
DUS2L	NS1	x
EEF1A1	NS1	x
EIF2AK2	NS1		x
ENO1	NS1	x
DVL2	NS1		x
BANP	NS1		x
CRK	NS1	x	x
CPSF4	NS1	x	x
ERBB2IP	NS1	x
CARS	NS1	x
FXR2	NS1		x
CPSF3L	NS1	x
ENSG00000146666	NS1		x
ATP6V1G1	NS1	x
CTSB	NS1		x
DDX58	NS1		x
CRKL	NS1		x
BHLHB2	NS1		x
CSAG2	NS1		x
BHLHB9	NS1	x
DDX56	NS1	x
BRD1	NS1		x
DLG4	NS1	x
DOCK8	NS1		x
BCL2L1	NS1	x
DHX9	NS1		x
BCLAF1	NS1	x
DLG1	NS1		x
ADAR1	NS1	x	x
HNRNPM	NS1		x
HNRNPR	NS1		x
HNRNPU	NS1		x
HMBOX1	NS1		x
HNRNPC	NS1		x
HNRNPH1	NS1		x
HNRPF	NS1		x
HSPA1B	NS1		x
HSPA8	NS1		x
IGF2BP1	NS1		x
HNRPUL1	NS1		x
ACACA	NS1		x
HSP90AA1	NS1		x
CCDC33	NS1		x
AKT2	NS1		x
GOLGA2	NS1		x
GAS8	NS1		x
GIPC1	NS1	x
GMEB1	NS1	x
GPS2	NS1	x
HLA-B	NS1		x
HIVEP1	NS1	x
CENPC1	NS1	x
GSN	NS1	x
CENPH	NS2	x
NUP214	NS2	x
BSPRY	NS2	x
CCHCR1	NS2	x
CARD9	NS2	x
ZYX	NS2	x
AP2B1	NS2	x
ZBTB17	NS2	x
ARNT	NS2	x
ZWINT	NS2	x
ZMYM2	NS2	x
AIMP2	NS2	x	x
XPO1	NS2		x
TNNI3	NS2	x
TFCP2	NS2		x
BHLHB9	NS2	x
VAC14	NS2	x
ATP6V1G1	NS2	x
TXNDC9	NS2	x
NIN	NS2	x
N-PAC	NS2	x
ERBB2IP	NS2	x
DYNLL1	NS2	x
DYNLL2	NS2		x
ENO1	NS2	x
NUP98	NS2		x
LAMC3	NS2	x
LAMB1	NS2	x
KCTD6	NS2	x
IGHG1	NS2	x
MBIP	NS2	x
GMEB1	NS2	x
GPS2	NS2	x
HIVEP1	NS2	x
COG6	NS2	x
COG8	NS2	x
SKP1	NS2	x
SDHB	NS2	x
CEP110	NS2	x
CHCHD5	NS2	x
SNX4	NS2	x
SNAPC4	NS2	x
POMP	NS2	x
POM121	NS2	x
POLR3F	NS2	x
PIAS3	NS2	x
RPSA	NS2	x
CYTH4	NS2	x
DCTN2	NS2	x
PREPL	NS2	x
